# Supplementary material for: Oligopaint DNA FISH reveals telomere-based meiotic pairing dynamics in the silkworm, Bombyx mori
Source: PLoS Genet. 2021 Jul 28;17(7):e1009700. doi: 10.1371/journal.pgen.1009700 (PMC8351950; doi:10.1371/journal.pgen.1009700)
Supplement: S1 File — (XLSX) [file pgen.1009700.s016.xlsx]

## Sheet: prophase breakdown
field # (note, data pooled from multiple replicates)	leptotene/zygotene	pachytene	diplotene/diakinesis	total cells
field 1	0	47	14	61
field 2	0	106	17	123
field 3	37	33	28	98
field 4	0	88	23	111
field 5	20	31	16	67
field 6	0	31	9	40
field 7	65	97	10	172
field 8	126	87	6	219
field 9	5	59	35	99
field 10	0	69	43	112
field 11	26	60	10	96
field 12	0	40	20	60
field 13	77	67	10	154
field 14	161	57	4	222
field 15	0	38	28	66
field 16	0	44	24	68
field 17	0	36	22	58
field 18	37	21	21	79
field 19	22	32	12	66
field 20	54	70	19	143
field 21	10	50	52	112
field 22	27	7	81	115
field 23	0	90	77	167
field 24	0	100	28	128
field 25	51	61	56	168
field 26	88	135	48	271
field 27	68	60	28	156
field 28	11	32	84	127
field 29	0	46	57	103
field 30	61	58	42	161

## Sheet: zygotene pairing by chr
cell # (note, data pooled from multiple replicates)	ch 16	ch 7	ch 15		cell # (note, data pooled from multiple replicates)	ch17	ch7	ch4		cell # (note, data pooled from multiple replicates)	ch17	chZ	ch23		1 or 2 indicates number of FISH signals in a given cell, with 1=paired and 2=unpaired
cell 1	2	1	2		cell 1	1	2	1		cell 1	1	1	2
cell 2	1	1	1		cell 2	1	2	2		cell 2	1	2	1
cell 3	2	1	1		cell 3	1	2	1		cell 3	2	2	2
cell 4	1	1	1		cell 4	1	1	1		cell 4	1	1	2
cell 5	1	1	1		cell 5	1	1	2		cell 5	2	1	1
cell 6	1	1	1		cell 6	1	2	2		cell 6	1	2	1
cell 7	2	1	1		cell 7	1	2	1		cell 7	1	2	1
cell 8	1	1	2		cell 8	2	1	1		cell 8	1	1	1
cell 9	2	2	1		cell 9	2	1	1		cell 9	1	1	1
cell 10	1	1	1		cell 10	2	2	1		cell 10	1	1	2
cell 11	1	1	1		cell 11	2	2	1		cell 11	1	1	2
cell 12	1	2	1		cell 12	2	1	2		cell 12	1	1	1
cell 13	1	1	1		cell 13	2	2	2		cell 13	1	1	1
cell 14	1	1	1		cell 14	2	2	2		cell 14	1	1	1
cell 15	1	1	1		cell 15	2	2	2		cell 15	1	1	1
cell 16	1	1	2		cell 16	2	2	2		cell 16	1	1	2
cell 17	1	1	1		cell 17	2	2	1		cell 17	1	2	1
cell 18	2	1	1		cell 18	2	2	2		cell 18	1	2	2
cell 19	2	2	2		cell 19	1	2	1		cell 19	2	1	1
cell 20	1	1	1		cell 20	1	2	1		cell 20	2	2	1
cell 21	2	1	2		cell 21	2	2	1		cell 21	1	1	1
cell 22	2	1	1		cell 22	1	2	2		cell 22	1	1	1
cell 23	1	1	1		cell 23	1	1	1		cell 23	2	2	1
cell 24	1	1	1		cell 24	2	1	2		cell 24	1	1	1
cell 25	2	1	1		cell 25	1	1	1		cell 25	1	1	1
cell 26	1	1	1		cell 26	2	1	1		cell 26	1	1	1
cell 27	1	1	1		cell 27	1	1	1		cell 27	1	1	1
cell 28	1	2	2		cell 28	1	1	2		cell 28	1	1	1
cell 29	1	1	1		cell 29	1	1	1		cell 29	1	1	1
cell 30	1	1	1		cell 30	2	1	1		cell 30	1	1	1
cell 31	2	1	1		cell 31	2	1	1		cell 31	1	1	1
cell 32	1	1	1		cell 32	1	1	2		cell 32	1	1	1
cell 33	1	1	1		cell 33	2	1	1		cell 33	1	2	1
cell 34	1	1	1		cell 34	1	1	1		cell 34	1	1	1
cell 35	1	1	1		cell 35	1	1	2		cell 35	1	1	1
cell 36	1	1	1		cell 36	1	1	1		cell 36	1	2	1
cell 37	2	1	1		cell 37	1	1	1		cell 37	1	1	1
cell 38	2	2	1		cell 38	1	1	2		cell 38	1	1	1
cell 39	1	1	1		cell 39	2	1	1		cell 39	1	1	1
cell 40	1	2	1		cell 40	1	1	1		cell 40	1	1	1
cell 41	2	1	1		cell 41	2	1	2		cell 41	1	1	1
cell 42	2	1	1		cell 42	1	1	1		cell 42	1	1	1
cell 43	1	1	2		cell 43	1	1	1		cell 43	1	1	1
cell 44	1	1	1		cell 44	1	1	1		cell 44	1	1	1
cell 45	1	2	2		cell 45	1	1	1		cell 45	1	1	1
cell 46	1	2	2		cell 46	1	1	1		cell 46	1	1	1
cell 47	1	1	1		cell 47	1	1	2		cell 47	1	1	1
cell 48	1	1	1		cell 48	1	1	1		cell 48	1	1	1
cell 49	1	2	1		cell 49	1	1	1		cell 49	1	1	1
cell 50	1	1	2		cell 50	1	2	1		cell 50	1	1	1
cell 51	1	1	1		cell 51	1	1	1		cell 51	1	1	1
cell 52	1	2	1		cell 52	1	1	1		cell 52	1	1	1
cell 53	1	1	1		cell 53	1	2	1		cell 53	1	1	1
cell 54	2	1	1		cell 54	1	1	1		cell 54	1	1	1
cell 55	2	1	1		cell 55	1	1	2		cell 55	1	1	1
cell 56	1	1	1		cell 56	1	1	1		cell 56	1	1	1
cell 57	1	1	1		cell 57	1	1	1		cell 57	1	1	1
cell 58	2	2	1		cell 58	1	2	1		cell 58	1	1	1
cell 59	2	2	2		cell 59	1	1	2		cell 59	1	1	1
cell 60	2	1	1		cell 60	1	2	1		cell 60	1	1	1
cell 61	2	1	1		cell 61	2	2	1		cell 61	1	1	1
cell 62	1	2	1		cell 62	1	1	1		cell 62	1	1	1
cell 63	2	1	2		cell 63	1	2	2		cell 63	1	1	2
cell 64	1	2	1		cell 64	2	2	1		cell 64	1	2	1
cell 65	1	1	1		cell 65	2	2	2		cell 65	2	1	1
cell 66	1	1	1		cell 66	1	2	2		cell 66	1	1	1
cell 67	1	1	1		cell 67	1	1	1		cell 67	1	1	1
cell 68	2	2	1		cell 68	1	1	1		cell 68	1	1	1
cell 69	2	2	1		cell 69	1	1	2		cell 69	1	1	1
cell 70	1	1	1		cell 70	1	1	1		cell 70	1	1	1
cell 71	1	2	1		cell 71	1	1	1		cell 71	1	1	1
cell 72	1	1	1		cell 72	1	2	1		cell 72	2	1	1
cell 73	2	1	1		cell 73	1	1	1		cell 73	1	2	2
cell 74	1	1	2		cell 74	1	1	1		cell 74	1	2	2
cell 75	2	1	2		cell 75	1	1	1		cell 75	1	2	1
cell 76	1	1	1		cell 76	1	1	2		cell 76	1	2	1
cell 77	1	1	2		cell 77	1	1	2		cell 77	2	2	1
cell 78	1	1	1		cell 78	1	2	2		cell 78	1	1	1
cell 79	1	1	1		cell 79	2	1	1		cell 79	1	1	1
cell 80	1	1	1		cell 80	1	1	1		cell 80	1	1	1
cell 81	1	2	2		cell 81	1	1	1		cell 81	1	1	1
cell 82	2	1	2		cell 82	2	2	2		cell 82	1	1	1
cell 83	1	1	1		cell 83	1	1	2		cell 83	1	1	1
cell 84	2	2	2		cell 84	1	1	1		cell 84	1	1	1
cell 85	2	1	2		cell 85	1	1	1		cell 85	1	1	1
cell 86	1	1	2		cell 86	1	1	1		cell 86	1	1	1
cell 87	2	1	1		cell 87	2	2	1		cell 87	1	1	1
cell 88	1	1	2		cell 88	2	1	1		cell 88	1	1	1
cell 89	1	1	2		cell 89	2	2	1		cell 89	1	1	1
cell 90	2	2	1		cell 90	2	2	2		cell 90	1	1	1
cell 91	1	1	1		cell 91	1	2	2		cell 91	1	1	1
cell 92	2	1	1		cell 92	2	2	1		cell 92	1	1	1
cell 93	1	1	2		cell 93	1	2	1		cell 93	1	1	1
cell 94	2	2	1		cell 94	2	1	1		cell 94	1	1	1
cell 95	2	2	2		cell 95	1	1	1		cell 95	1	1	1
cell 96	2	2	1		cell 96	2	1	1		cell 96	1	1	1
cell 97	1	1	2		cell 97	2	1	1		cell 97	1	1	1
cell 98	1	2	2		cell 98	2	1	2		cell 98	1	1	1
cell 99	1	1	1		cell 99	2	2	2		cell 99	1	1	1
cell 100	1	1	1		cell 100	2	2	1		cell 100	1	1	1
cell 101	1	1	2		cell 101	2	1	2		cell 101	1	1	1
cell 102	2	2	2		cell 102	1	2	1		cell 102	1	1	1
cell 103	1	1	2		cell 103	1	1	1		cell 103	1	1	1
cell 104	1	2	2		cell 104	1	1	2		cell 104	1	1	1
cell 105	1	2	2		cell 105	1	1	1		cell 105	1	1	1
cell 106	1	1	2		cell 106	1	1	1		cell 106	1	1	2
cell 107	1	1	2		cell 107	1	2	2		cell 107	1	2	1
cell 108	1	2	1		cell 108	1	2	1		cell 108	1	1	1
cell 109	1	2	2		cell 109	1	1	1		cell 109	1	1	2
cell 110	2	1	2		cell 110	1	1	1		cell 110	2	1	1
cell 111	1	1	2		cell 111	1	1	1		cell 111	1	1	1
cell 112	1	1	2		cell 112	1	2	2		cell 112	1	1	1
cell 113	2	1	1		cell 113	1	1	1		cell 113	1	1	1
cell 114	1	1	2		cell 114	1	1	1		cell 114	1	1	1
cell 115	2	2	1		cell 115	1	1	1		cell 115	1	2	1
cell 116	1	2	2		cell 116	1	1	1		cell 116	1	2	1
cell 117	2	2	1		cell 117	1	1	1		cell 117	1	1	1
cell 118	1	2	1		cell 118	1	1	1		cell 118	2	2	1
cell 119	2	2	1		cell 119	1	1	1		cell 119	1	1	1
cell 120	1	2	2		cell 120	1	1	1		cell 120	1	1	1
cell 121	1	2	2		cell 121	1	1	2		cell 121	1	1	1
cell 122	2	1	1		cell 122	1	2	1		cell 122	1	1	1
cell 123	1	2	1		cell 123	1	1	1		cell 123	1	1	1
cell 124	1	2	1		cell 124	1	1	1		cell 124	2	2	2
cell 125	2	2	1		cell 125	1	1	1		cell 125	1	1	1
cell 126	2	1	1		cell 126	1	1	1		cell 126	1	1	1
cell 127	2	2	1		cell 127	1	1	1		cell 127	1	1	1
cell 128	1	2	2		cell 128	1	1	1		cell 128	1	2	1
cell 129	1	2	1		cell 129	1	1	1		cell 129	1	1	1
cell 130	2	1	2		cell 130	1	1	1		cell 130	1	2	1
cell 131	2	2	1		cell 131	2	2	2		cell 131	1	1	1
cell 132	2	2	1		cell 132	2	2	2		cell 132	1	1	1
cell 133	1	1	2		cell 133	2	2	1		cell 133	1	2	1
cell 134	2	1	1		cell 134	1	2	2		cell 134	1	1	2
cell 135	2	1	1		cell 135	1	1	2		cell 135	1	1	1
cell 136	2	2	1		cell 136	2	1	1		cell 136	1	1	1
cell 137	2	2	2		cell 137	2	2	1		cell 137	1	2	1
cell 138	1	2	2		cell 138	1	1	1		cell 138	2	2	2
cell 139	1	1	2		cell 139	1	1	1		cell 139	2	2	2
cell 140	1	2	2		cell 140	2	1	2
cell 141	2	2	1		cell 141	1	2	2
cell 142	1	2	1		cell 142	1	2	2
cell 143	2	1	1		cell 143	1	2	2
cell 144	2	1	1		cell 144	2	1	2
cell 145	1	2	2		cell 145	1	1	1
cell 146	2	2	2		cell 146	2	2	2
cell 147	1	2	2		cell 147	2	2	1
cell 148	1	2	2		cell 148	2	2	1
cell 149	2	1	2		cell 149	2	1	1
cell 150	1	1	2
cell 151	1	2	2
cell 152	2	1	1
cell 153	2	1	2
cell 154	2	1	2
cell 155	2	2	1
cell 156	2	1	2
cell 157	2	2	1
cell 158	2	2	1
cell 159	2	2	1
cell 160	2	1	2
cell 161	2	2	1
cell 162	2	2	1
cell 163	2	2	1
cell 164	1	1	2
cell 165	2	1	1
cell 166	2	1	1
cell 167	1	1	2
cell 168	2	2	1
cell 169	2	1	1
cell 170	1	2	1
cell 171	1	2	1
cell 172	1	1	2
cell 173	2	1	1
cell 174	1	2	1
cell 175	2	1	1
cell 176	1	2	1
cell 177	2	1	1
cell 178	2	1	1
cell 179	2	2	1
cell 180	1	1	2
cell 181	2	2	1
cell 182	2	2	2
cell 183	1	2	1
cell 184	1	2	1
cell 185	1	2	2
cell 186	2	2	2
cell 187	1	2	1
cell 188	2	2	1
cell 189	1	2	1
cell 190	2	2	2
cell 191	2	1	2
cell 192	1	2	2
cell 193	2	1	1
cell 194	1	1	2
cell 195	1	1	2
cell 196	2	1	1
cell 197	2	2	2
cell 198	2	1	2
cell 199	2	1	1
cell 200	2	1	1
cell 201	2	1	1
cell 202	1	2	2
cell 203	2	1	1
cell 204	1	2	1
cell 205	2	1	1
cell 206	2	2	1
cell 207	1	2	1
cell 208	2	1	1
cell 209	2	1	1
cell 210	1	1	2
cell 211	1	2	2
cell 212	1	2	2
cell 213	2	1	1
cell 214	1	2	1
cell 215	1	1	2
cell 216	1	2	1
cell 217	2	1	1
cell 218	2	2	1
cell 219	2	2	2
cell 220	2	1	1
cell 221	2	1	1
cell 222	1	2	1
cell 223	2	1	2
cell 224	1	2	1
cell 225	2	2	1
cell 226	2	2	1
cell 227	1	2	1
cell 228	2	1	1
cell 229	1	1	2
cell 230	2	1	2
cell 231	2	1	1
cell 232	1	2	2
cell 233	1	1	1
cell 234	1	1	1
cell 235	1	1	1
cell 236	2	1	2
cell 237	1	1	1
cell 238	2	2	2
cell 239	1	1	1
cell 240	1	1	1
cell 241	2	1	2
cell 242	1	1	2
cell 243	2	1	1
cell 244	1	1	2
cell 245	1	1	2
cell 246	2	1	1
cell 247	2	2	1
cell 248	1	1	2
cell 249	2	2	1
cell 250	2	2	2
cell 251	1	2	1
cell 252	1	2	2
cell 253	2	2	2
cell 254	1	2	1
cell 255	2	2	1
cell 256	1	2	1
cell 257	2	2	2
cell 258	2	1	2
cell 259	1	2	2
cell 260	2	1	1
cell 261	2	2	1
cell 262	1	2	1
cell 263	1	1	1
cell 264	2	2	1
cell 265	2	2	2
cell 266	1	2	1
cell 267	2	2	1
cell 268	1	2	2
cell 269	1	2	1
cell 270	2	2	2
cell 271	2	1	2
cell 272	1	2	1
cell 273	2	1	1
cell 274	2	1	1
cell 275	2	1	1
cell 276	1	1	1
cell 277	2	1	1
cell 278	1	2	1
cell 279	2	1	1
cell 280	2	1	1
cell 281	1	2	1
cell 282	2	1	1
cell 283	1	1	1
cell 284	2	1	1
cell 285	1	1	1
cell 286	2	1	1
	2	2	1
	1	1	1
	2	1	1
	1	1	1
	1	1	2
	1	1	1
	2	2	1
	2	2	2
	2	2	1
	1	1	2
	1	2	2
	1	1	2
	2	2	2
	1	1	2
	1	1	1
	1	2	2
	1	1	1
	1	2	2
	1	1	2
	1	1	2
	1	2	1
	1	2	2
	2	1	2
	1	1	2
	1	1	2
	2	1	1
	1	1	2
	2	2	1
	1	2	2
	2	2	1
	1	2	1
	2	2	1
	1	2	2
	1	2	2
	1	1	1
	2	1	1
	1	1	1
	1	2	1
	1	1	1
	1	1	1
	1	1	1
	1	1	1
	1	1	1
	1	1	1
	1	1	1
	1	1	1
	1	1	1
	2	2	1
	2	1	1
	2	2	1
	1	2	2
	1	2	1
	2	1	2
	2	2	1
	2	2	1
	1	1	1
	1	1	1
	1	1	1
	1	1	2
	1	1	1
	1	1	1
	1	1	1
	1	1	1
	1	1	1
	2	1	1
	2	1	1
	2	2	1
	1	1	1
	2	2	2
	1	2	2
	1	1	2
	1	1	1
	1	1	1
	1	1	1
	1	1	1
	1	1	1
	1	2	2
	1	1	1
	2	2	1
	1	2	1
	2	1	1
	1	1	1
	1	1	1
	1	1	1
	1	1	1
	1	2	2
	2	2	2
	1	1	1
	1	2	2
	1	2	2
	2	1	2
	1	2	2
	1	1	1
	1	1	1
	2	1	1
	2	1	2
	2	1	2
	2	2	1
	2	1	2
	2	2	1
	2	2	1
	2	1	2
	2	2	1
	1	1	1
	1	1	1
	1	1	1
	2	2	1
	2	2	1
	1	1	2
	1	1	1
	2	2	1
	1	2	1
	1	1	1
	2	2	1
	2	2	2
	1	2	1
	2	2	1
	1	2	2
	1	1	1
	1	1	1
	1	2	1
	2	2	2
	1	1	1
	1	1	1
	1	1	1
	1	2	1
	2	1	1
	2	1	1
	2	1	1
	1	1	1
	1	1	1
	1	1	1
	1	1	1
	1	1	1
	1	1	1
	1	1	1
	1	1	1
	2	1	1
	1	1	1
	1	2	1
	2	1	1
	2	1	1
	1	2	1
	1	1	1
	1	1	1
	1	1	1
	1	1	1
	1	1	1
	1	1	1
	1	1	1
	2	1	1
	1	1	1
	2	1	1
	2	1	1
	1	1	1
	1	1	1
	1	1	1
	2	1	1
	1	1	2
	2	2	1
	1	1	1
	1	1	1
	1	2	1
	1	1	1
	1	1	1
	2	1	2
	1	1	1
	1	1	1
	1	1	1
	1	1	1
	1	1	1
	2	1	2
	1	1	1
	2	1	1
	1	1	1
	1	1	1
	1	1	1
	1	1	1
	1	1	1
	2	1	1
	1	1	1
	1	1	2
	1	1	1
	1	1	1
	1	1	1
	1	1	1
	1	1	1
	1	2	1
	1	1	1
	1	1	1
	1	1	1
	2	1	1
	1	1	2
	2	2	1
	2	1	1
	1	2	1
	1	2	1
	1	1	2
	2	1	1
	1	2	1
	2	1	1
	1	1	1
	1	1	1
	2	1	1
	1	1	1
	2	1	1
	2	2	1
	1	1	1
	1	1	2
	2	2	1
	2	2	2
	1	2	1
	1	2	2
	2	2	2
	1	2	1
	2	2	1
	1	2	1
	2	2	2
	2	1	2
	1	2	2
	2	1	1
	2	2	1
	1	2	1
	1	1	1
	2	2	1
	2	2	2
	1	2	1
	2	2	1
	1	2	2
	1	1	1
	1	1	1
	1	2	1
	2	2	2
	1	1	1
	1	1	1
	1	1	1
	1	2	1
	2	1	1
	2	1	1
	2	1	1
	1	1	1
	1	1	1
	1	1	1
	1	1	1
	1	1	1
	1	1	1
	1	1	1
	1	1	1
	2	1	1
	1	1	1
	1	2	1
	2	1	1
	2	1	1
	1	2	1
	1	1	1
	1	1	1
	1	1	1
	1	1	1
	1	1	1
	1	1	1
	1	1	1
	2	1	1
	1	1	1
	2	1	1
	2	1	1
	1	1	1
	1	1	1
	1	1	1
	2	1	1
	1	1	2
	2	2	1
	1	1	1
	1	1	1
	1	2	1
	1	1	1
	1	1	1

## Sheet: configs by chr
	ch16	ch7	ch15		ch17	ch7	ch4		ch17	chZ	ch23
circle	4	3	1		10	9	8		12	7	6
lollipop	3	9	12		10	4	11		7	3	11
fork	24	8	29		12	2	21		12	14	14
linear	12	16	11		32	42	20		44	44	39
other	17	14	23		37	38	42		22	21	25
unpaired	20	30	9		48	54	47		8	16	10
	note, data pooled from multiple replicates

## Sheet: circle configs
	# cells w/ circle chromosomes
head to head	186
head to tail	117
	note, data pooled from multiple replicates

## Sheet: zygotene pairing by stripe
	tel1	tel1 + tel2	tel2	tel2 + tel3	tel3
ch15	92	21	50	11	57
ch16	55	3	18	4	58
chZ	53	14	36	8	41
ch23	143	38	30	30	195
ch7	81	3	11	5	72
	note, data pooled from multiple replicates

## Sheet: metaphase pairing by stripe
	ch23	ch16	ch7	ch15	chZ	ch7 (whole mount)
tel1	244	126	171	82	81	92
tel2	275	126	186	100	88	104
	note, data pooled from multiple replicates

## Sheet: gene density vs pairing init.
	tel1/tel2 gene density	tel1/tel2 pairing frequency
7	1.18168	1.1265
15	1.65451	1.69826
16	1.1724	0.919795
23	0.659404	0.759038
Z	0.749896	1.22549

## Sheet: metaphase tel. pairing
	tel1 paired	tel2 paired
ch7	47.619	52.381
ch15	45.0549	54.9451
ch16	50	50
ch23	46.7595	53.2405
chZ	47.929	52.071
ch7 (whole mount)	46.875	53.125

## Sheet: super-res distances
one	two	3a	3b
0.163	0.251	0.304	0.527
0.167	0.258	0.305	0.464
0.19	0.239	0.255	0.419
0.15	0.219	0.213	0.469
0.212	0.293	0.408	0.337
0.213	0.218	0.291	0.348
0.207	0.245	0.558	0.451
0.216	0.332	0.364	0.45
0.159	0.2	0.267	0.425
0.167	0.177	0.374	0.548
0.213	0.226	0.337	0.442
0.182	0.286	0.419	0.433
0.188	0.239	0.352	0.474
0.251	0.24	0.369	0.333
0.216	0.306	0.285	0.452
0.261	0.309	0.322	0.376
0.195	0.303	0.268	0.531
0.206	0.304	0.334	0.403
0.296	0.195	0.279	0.437
0.213	0.293	0.206	0.459
0.151	0.232	0.34	0.447
0.276	0.203	0.357	0.474
0.118	0.189	0.318	0.471
0.182	0.196	0.318	0.5
0.167	0.292	0.318	0.553
0.142	0.201	0.339	0.61
0.216	0.323	0.3	0.525
0.16	0.258	0.324	0.538
0.158	0.207	0.372	0.4
0.184	0.305	0.303	0.291
0.167	0.236	0.287	0.36
0.142	0.277	0.249	0.452
0.125	0.218	0.219	0.403
0.151	0.262	0.293	0.431
0.213	0.213	0.249	0.38
0.184	0.313	0.348	0.461
0.223	0.356	0.31	0.526
0.238	0.218	0.317	0.364
0.201	0.186	0.168	0.461
0.088	0.213	0.297	0.403
0.197	0.292	0.293	0.493
0.16	0.282	0.236	0.503
0.213	0.283	0.247	0.5
0.103	0.276	0.231	0.481
0.232	0.221	0.309	0.395
0.09	0.253	0.241	0.8
0.185	0.217	0.27	0.541
0.183	0.3	0.349	0.506
0.239	0.246	0.292	0.633
0.21	0.278	0.288	0.641
0.15		0.354	0.438
0.255		0.286	0.491
		0.275	0.54
		0.305	0.531
			0.46
			0.414
			0.531
			0.506
			0.552
			0.348
			0.506
			0.5
			0.481
			0.552
			0.583
			0.364
			0.369
			0.506
			0.389
			0.514
			0.364
			0.495
			0.514
			0.5
			0.469
